# Supplementary material for: Optimizing the Composition of the Substrate Enhances the Performance of Peroxidase-like Nanozymes in Colorimetric Assays: A Case Study of Prussian Blue and 3,3′-Diaminobenzidine
Source: Molecules. 2023 Nov 16;28(22):7622. doi: 10.3390/molecules28227622 (PMC10674554; doi:10.3390/molecules28227622)
Supplement: Supplementary file 1 [file molecules-28-07622-s001.zip]

Archive with 1 entries (1 files):
- molecules-2659131-supplementary.pdf
